# Supplementary material for: Transgastric repair of transfixing gastroesophageal junction gunshot wound: video case report
Source: J Surg Case Rep. 2021 May 21;2021(5):rjab160. doi: 10.1093/jscr/rjab160 (PMC8140550; doi:10.1093/jscr/rjab160)
Supplement: Surgical_Repair_GEJ_injury_rjab160 [file surgical_repair_gej_injury_rjab160.zip]

Archive with 1 entries (1 files):
- Surgical_Repair_GEJ_injury_rjab160.mp4
